# Supplementary material for: Whole-genome sequencing of acral melanoma reveals genomic complexity and diversity
Source: Nat Commun. 2020 Oct 16;11:5259. doi: 10.1038/s41467-020-18988-3 (PMC7567804; doi:10.1038/s41467-020-18988-3)
Supplement: Supplementary file 4 — Supplementary Data 1 [file 41467_2020_18988_MOESM4_ESM.xlsx]

## Sheet: Supplementary Data 1
Supplementary Data 1 | Clinical, sequencing and genomic data per patient
Donor ID	EGA tumor sample ID	EGA control sample ID	EGA tumor sample ID (RNAseq)	Metastasis status	Primary site (group)	Primary Site	Tumor Specimen Type	Metastasis/recurrence type	Germline specimen type	Overall stage	T Classification	N classification	Breslow thickness (mm)	Ulceration	Treatment summary	Ancestry	Status	Survival (months)	Tumor average base coverage	Normal average base coverage	Tumor purity (%)	Mutations per megabase	Total SNV/indels	Total coding SNV/indels	Total structural rearrangements	Deletion Rearrangements	Duplication Rearrangements	Tandem Duplication Rearrangements	Inversion Rearrangements	Foldback Inversion Rearrangements	Amplified Inversion Rearrangements	Translocation Rearrangements	Intrachromosomal Rearrangements	% genome copy number 0 (Deletion)	% genome copy number 1 (Loss)	% genome Copy neutral LOH	% genome copy number 2	% genome copy number 3-5	% genome copy number >=6	% UV Signature	SBS01 (%)	SBS02 (%)	SBS05 (%)	SBS07a (%)	SBS07b (%)	SBS07c (%)	SBS07d (%)	SBS13 (%)	SBS17a (%)
MELA_0310	94a53d34-0422-44c7-bad4-415f5172d1ba	3901c399-5f38-4210-8948-9c068ad73a08	7b50dd83-b86f-4b29-a3f1-3da97afd3553	Metastasis after diagnosis	Foot (sole)	Foot - sole	Recurrence/Metastasis	Regional Lymph Nodes	blood	I	T2a	N0	1.6	Absent	None listed	European	Alive NSR	78	70.82	37.11	90	34.9	104683	778	86	13	3	9	6	8	6	14	27	0.1	0.08	13.86	0.04	74.76	11.15	94.1	0	0	5.89	58.1	21.8	7.42	6.76	0	0
MELA_0292	6bbcdd00-cac3-42b1-8617-964dfb19beec	ed41b3b2-0e1d-4acf-97ff-e93d58e74ad3	ed6acbde-d6d0-497a-9bef-b0ff60b3b7a3	No metastasis	Toenail	Toenail	Primary		blood	II	T4b	N0	7.2	Present	None listed	European	Dead, cause unknown	6	67.92	36.23	64	29.4	88318	705	278	28	20	19	37	61	16	26	71	0	0.27	10.23	0.04	87.47	2	70.7	0	14.5	14.4	43.6	19.3	4.44	3.4	0.369	0
MELA_0267	5f821d16-ca59-4fa7-8bb3-18ac549a929e	ea912558-b69a-49dc-8dd6-51f1d4a0ec5c	62e8a4d0-b9cf-4d5c-ace9-7dd1868219ae	Metastasis after diagnosis	Fingernail	Thumbnail	Recurrence/Metastasis	ITM	blood	II	T4b	N0	6.4	Present	None listed	European	Alive NSR	80	53.69	28.71	79	22.7	68138	525	472	34	6	30	21	101	22	150	108	0.02	0.13	9.82	0.16	72.79	17.1	90.5	0.633	0	8.84	63.8	10.4	0.374	15.9	0	0
MELA_0271	3bb97274-e061-4ce8-a1da-c73d2302ca5e	158b872d-5388-4077-8137-c1b61de50ef9	081c9a87-01a6-42c1-a440-1cbde2e0ea39	Metastasis at diagnosis	Foot (sole)	Foot - Sole	Recurrence/Metastasis	ITM	blood	III	T3a	N1a	2.4	Absent	Interferon;Chemotherapy;PD-1/CTLA4 inihibitors;Fotemustine (nitrosourea alkylating)	European	Dead, melanoma	83	69.08	33.85	87	22	66144	997	187	24	4	3	21	41	0	54	40	0.19	1.16	31.88	0.11	61.94	4.73	0	1.61	0	41.8	0	0	0	0	0	0
MELA_0026	EXTERN_MELA_20140505_045	EXTERN_MELA_20140505_046	None listed	Metastasis at diagnosis	Fingernail	Thumbnail	Primary		blood	III	T3b	N2b	4	Present	None listed	European	Alive NSR	18	62.57	46.92	57	15.2	45707	317	66	14	1	2	11	11	0	4	23	0.06	0.41	6.01	0.33	92.48	0.71	88.1	0.236	0	11.6	67.5	11.2	0.182	9.24	0	0
MELA_0870	1f1f5d12-60bd-42e9-bc17-c9726b1c62b9	c6129c45-0e7d-4ee9-b39a-b0867f09f706	None listed	None listed	Fingernail	3rd Fingernail right nail bed	Recurrence/Metastasis	Metastasis	blood	Not available	None listed	None listed	None listed	Not available	Chemotherapy,Radiotherapy	European	Not available	Not available	59.91	32.5	100	13.8	41458	366	192	35	8	9	18	14	1	33	74	0.05	1.91	5	5.51	82.2	5.34	0	0	3.94	40.9	0	0	0	0	3.72	1.37
MELA_0337	ce0ce376-11ba-4939-9a11-c3a40a520a25	0423132f-ac70-4db2-94e7-17d1792cea6d	None listed	No metastasis	Hand (palm)	Middle Finger, Ventral	Primary		blood	I	T2a	N0	1.05	Absent	None listed	European	Dead, cause unknown	23	64.65	34	45	10.6	31914	308	203	13	5	14	6	30	13	67	55	0.06	0.13	19.03	0.06	75.65	5.06	91.1	0	0	8.92	34	56.1	0.885	0	0	0
MELA_0283	db9c855a-9258-48ef-b5bd-724a7d677b7c	504bf18b-e466-494a-86c5-eb5fbdf838eb	01fc40bf-6d67-4214-96e9-1a2fffd2b7c8	Metastasis after diagnosis	Fingernail	Thumbnail	Recurrence/Metastasis	Local recurrence	blood	I	T1b	N0	1	Present	None listed	European	Dead, melanoma	46	67.43	32.11	47	8.82	26455	249	213	18	2	13	15	24	15	74	52	0.03	35.09	4.96	52.73	6.51	0.67	81.6	0.943	0	17.4	34	22.6	5.83	19.2	0	0
MELA_0061	EXTERN_MELA_20140514_037	EXTERN_MELA_20140514_036	d803043c-252a-4112-bc4a-4f4d74d144f0	Metastasis at diagnosis	Fingernail	Thumbnail	Recurrence/Metastasis	Regional Lymph Nodes	blood	III	T3b	N1a	3.2	Present	None listed	European	Dead, melanoma	39	53.09	38.07	93	8.77	26297	246	114	8	3	8	18	6	1	14	56	0.02	0.34	10.48	0.5	83.28	5.38	62.2	2.2	0	0	32.2	24.5	0	5.52	0	0
MELA_0281	36f03baa-688b-4de5-bf11-f27b1563210f	1175443f-29d5-4d35-9d5d-8e35971dfdb2	3d8ac603-d336-45cd-a9bc-6bb617d0897b	Metastasis after diagnosis	Foot (sole)	Foot - Sole	Recurrence/Metastasis	Regional Lymph Nodes	blood	II	T3a	N0	2.97	Absent	BRAF and/or MEK inhibitors	European	Dead, cause unknown	67	60.62	26.76	85	7.3	21912	167	109	8	3	0	7	21	0	28	42	0.03	0.84	28.59	16.2	53.96	0.38	85.6	0.817	0	13.6	63.7	13	0.53	8.37	0	0
MELA_0289	daa0c06f-eff3-4d21-a791-40e12bda3033	59a17036-7120-4a31-8b4a-4ee055a39da8	6bc80a81-f04a-4201-a7af-8b09b06624e1	Metastasis at diagnosis	Fingernail	Fingernail	Primary		blood	III	T4b	N2b	13	Present	None listed	European	Alive NSR	3	58.12	34.88	87	6.45	19346	304	404	32	9	10	62	29	12	139	111	0.05	4.74	18.39	17.77	51.69	7.36	26.3	3.92	0	4.02	10.5	15.8	0	0	10.2	0
MELA_0002	EXTERN_MELA_20140505_004	EXTERN_MELA_20140505_003	89f5b289-d790-4208-bcec-d83d11c53e91	Metastasis after diagnosis	Fingernail	Thumbnail	Recurrence/Metastasis	ITM	blood	II	T4a	N0	6	Absent	None listed	European	Dead, melanoma	81	54.18	37.13	60	6.36	19092	171	707	35	5	29	89	63	25	192	269	0.5	9.21	17.87	27.82	38.5	6.09	24.1	4.03	6.55	11.2	7.07	13	0	4.02	0	0
MELA_0015	EXTERN_MELA_20140505_027	EXTERN_MELA_20140505_026	152585ed-566b-4933-b210-322e8096dd67	Metastasis after diagnosis	Foot (sole)	Foot - Sole	Recurrence/Metastasis	ITM	blood	I	T2a	N0	1.4	Absent	None listed	European	Dead, cause unknown	163	53.79	38.63	67	6.08	18233	110	162	10	3	7	17	9	4	48	64	0	0.77	10.1	4.1	80.04	4.98	0	3.07	0	16.1	0	0	0	0	0	5.24
MELA_0288	6889d9f3-25fa-4dff-8918-2faf01b8c5c2	44377545-b695-4dde-984b-0a38cdd9e399	70883af0-2276-48fa-8a64-2dc409878a75	Metastasis after diagnosis	Foot (sole)	Foot - Sole	Primary		blood	II	T4b	N0	7.5	Present	None listed	European	Dead, cause unknown	32	72.51	31.95	87	5.21	15638	144	639	64	8	29	29	81	41	260	127	0.01	3.61	5.18	15.02	71.83	4.35	0	6.15	5.14	22.9	0	0	0	0	9.59	0
MELA_0349	c721bdc8-205a-4968-8f9b-1cd494af288e	1d2975b4-ecdd-4157-9bdd-45ebfa3d759b	None listed	None listed	Foot (sole)	Heel	Recurrence/Metastasis (cell line)	Distant Lymph Nodes	blood	Not available	None listed	None listed	None listed	Not available	None listed	European	Not available	Not available	59.87	28.38	100	4.77	14319	123	283	12	2	17	34	36	11	86	85	0.02	1.73	21.97	4.18	67.17	4.93	38	2.48	0	10.7	13.9	10.5	0.756	12.9	0	0
MELA_0297	468d3b9e-36a6-41d3-bd77-81132b55ee94	338b31a0-af1b-45f6-b617-b27476873e6d	c0e50bab-fced-4822-ac4e-4e1ede2b7d7c	Metastasis after diagnosis	Toenail	Toenail	Primary		blood	II	T3b	N0	4	Present	PD-1/CTLA4 inihibitors	European	Dead, melanoma	56	65.23	32.53	67	3.97	11915	160	546	58	2	82	12	127	53	140	72	0	0.23	1.48	0	57.21	41.08	0	4.58	3.67	22.8	0	0	0	0	11.3	1.7
MELA_0265	3a6b596f-db1b-4a72-b1c0-0d85d30b6955	e480a682-f7c7-4adb-b7ab-1a812aec09ec	61b18c6e-b31d-4763-9247-88e1ed3b0593	Metastasis after diagnosis	Toenail	Toenail	Recurrence/Metastasis	ITM	blood	Not available	TX	N0	None listed	Present	None listed	Ad Mixed American	Dead, melanoma	82	62.25	34.11	90	3.82	11450	100	199	19	1	17	12	43	17	14	76	0.14	20.61	0.05	55.95	22.69	0.54	49.2	3.36	0	12.2	32.1	8.48	0	8.65	0	0
MELA_0001	EXTERN_MELA_20140505_002	EXTERN_MELA_20140505_001	None listed	Metastasis after diagnosis	Toenail	Toenail	Recurrence/Metastasis	ITM	blood	II	T3a	N0	2.6	Absent	PD-1/CTLA4 inihibitors	European	Alive with Melanoma	245	52.95	35.67	90	3.66	10978	87	397	6	1	23	44	34	60	150	79	0	4.97	9.77	15.73	64.59	4.94	0	4.94	0.943	16.9	0	0	0	0	3.74	0
MELA_0314	ecd95d5a-4543-4360-94cb-ad9c0fe48488	62d35a4b-739f-4498-97f2-6e6df5e86456	16540dec-ac4e-4c7f-860c-34e47bc342eb	Metastasis at diagnosis	Toenail	Toenail	Recurrence/Metastasis	ITM	blood	III	T4b	N2b	27.5	Present	Chemotherapy;PD-1/CTLA4 inihibitors	European	Dead, melanoma	62	88.09	32.08	88	3.48	10426	122	488	54	7	26	38	35	23	207	98	0.14	1.77	35.6	14.65	40.8	7.04	0	5.36	4.49	13.7	0	0	0	0	6.55	0
MELA_0307	487cae7f-d789-4699-8343-7c06c5e620e5	56f13940-4572-4d3c-91d3-089b677c712d	96e1de88-c3b0-447a-ac34-e586302a4f3b	Metastasis at diagnosis	Toenail	Great Toenail	Recurrence/Metastasis	ITM	blood	III	T4b	N2c	16	Present	None listed	European	Dead, not melanoma	12	57.78	27.01	57	3.26	9776	113	100	10	0	4	11	9	3	31	32	0.01	0.04	12.62	5.69	66.34	15.31	0	4.87	1.1	26.5	0	0	0	0	16	0
MELA_0081	EXTERN_MELA_20140524_018	EXTERN_MELA_20140524_017	None listed	Metastasis at diagnosis	Hand (palm)	Little Finger	Primary		blood	III	T4b	N1a	10.4	Present	None listed	European	Alive NSR	40	35.83	35.77	67	3.07	9217	102	586	49	8	30	25	84	64	247	79	0.02	0.05	12.4	0.74	66.92	19.87	0	5.91	5.8	48	0	0	0	0	1.96	0
MELA_0008	EXTERN_MELA_20140514_020	EXTERN_MELA_20140505_015	None listed	Metastasis at diagnosis	Toenail	Toenail	Recurrence/Metastasis	ITM	blood	III	T4b	N2c	5	Present	None listed	European	Dead, melanoma	10	54.86	34.73	91	2.98	8935	88	128	27	1	11	10	10	5	22	42	0.05	0.51	10.12	0.85	79.61	8.85	0	4.81	0	20.5	0	0	0	0	0	0
MELA_0273	e21e447e-3c58-459e-89cb-97f15b3c2a67	270b0da6-430b-4034-8ea5-9320e24fd201	f55ca0ae-a312-4d07-97d5-50c7716e0fef	Metastasis at diagnosis	Hand (palm)	Hand - Palm	Recurrence/Metastasis	Regional Lymph Nodes	blood	III	T4b	N2a	4.2	Present	None listed	European	Alive NSR	80	64.95	31.02	45	2.94	8820	79	306	32	1	28	22	52	6	66	99	0.04	28.11	2.91	50.64	17.05	1.26	31.2	3.38	0.632	0	9.49	10.5	0	11.2	0.608	0
MELA_0300	57c8fbad-67ab-47e3-aff8-9e7260f07aae	ed5af7f4-7104-4d66-80a6-2f35a5464e5e	3d984b95-3a24-4f13-a496-26b1a7094e99	Metastasis at diagnosis	Toenail	Toenail	Recurrence/Metastasis	Regional Lymph Nodes	blood	III	T2	N2b	1.8	Not available	BRAF and/or MEK inhibitors;PD-1/CTLA4 inihibitors	Ad Mixed American	Dead, melanoma	27	69.66	35.1	92	2.69	8066	71	338	27	8	13	41	62	9	98	80	0.05	0.09	8.93	10.64	78.23	2.07	43.3	1.66	0	16.6	27.9	5.43	0	10	2.74	0
MELA_0070	EXTERN_MELA_20140514_056	EXTERN_MELA_20140514_055	9401dc13-23ce-4528-b669-32acfeba165e	Metastasis at diagnosis	Foot (sole)	4th Toe	Recurrence/Metastasis	Regional Lymph Nodes	blood	III	T4b	N3	7.8	Present	None listed	European	Alive, status unknown	5	57.65	35.55	79	2.61	7820	101	446	43	3	6	48	20	13	217	96	0.75	6.53	17.47	27.23	47.07	0.95	0	9.44	0	38.5	0	0	0	0	0	0
MELA_0334	dfd3477f-7edd-4f97-9358-90985aa3b3de	5bce1912-aade-49bc-a22e-ce582c5987a6	None listed	Metastasis after diagnosis	Foot (sole)	Foot - Sole	Primary		blood	II	T4a	N0	5.5	Absent	Chemotherapy	European	Dead, melanoma	22	61.83	25.09	81	2.53	7581	78	333	86	11	0	66	11	0	6	153	0.15	25.39	8.19	62.07	4.2	0	0	3	3.85	28.8	0	0	0	0	10.1	2.1
MELA_0069	EXTERN_MELA_20140514_054	EXTERN_MELA_20140514_053	08607950-f132-43bd-82fc-a2e0e4e697f9	Metastasis at diagnosis	Foot (sole)	Foot - Sole	Recurrence/Metastasis	Regional Lymph Nodes	blood	III	T1b	N1a	0.8	Absent	None listed	Ad Mixed American	Dead, melanoma	63	55.51	33.82	99	2.49	7469	69	397	18	3	36	16	47	29	130	118	0.04	0.36	11.47	0.92	72.83	14.38	0	8.01	6	32.2	0	0	0	0	3.59	0
MELA_0290	0f9196a7-a4d8-495e-9757-4e79169f8418	be59f616-6555-4abd-ac80-d924b84c028f	a50c1b93-9963-4017-acfa-d996c618b6f5	Metastasis at diagnosis	Foot (sole)	Foot - Sole	Primary		blood	III	T3b	N2c	2.2	Present	None listed	European	Alive NSR	31	68.53	33.36	55	2.46	7388	92	167	15	2	19	5	27	10	42	47	0.01	0.01	8.62	0.24	70.2	20.92	0	6.1	2.31	34.7	0	0	0	0	3.67	0
MELA_0295	5d37c404-3397-4c37-9d7a-7d1e7e9817a3	cd70b3b8-00cb-4d77-8bc4-ef0071a00dfc	f2082bda-5264-4079-a705-7381c7390edb	Metastasis at diagnosis	Toenail	Great Toe (subungual)	Primary		blood	III	T4b	N1a	11	Present	None listed	European	Alive with Melanoma	1	64.14	31.05	81	2.46	7382	84	51	8	0	7	2	1	10	4	19	0.04	0.11	15.99	5.25	68.52	10.09	54.1	4.46	0	17.1	36.2	10	0	7.85	0	0
MELA_0269	a8d0b8fb-b468-4866-a77c-7f3b3d8813d0	d2640173-89d0-4e72-99a5-3f8c32264c79	c332b859-895a-4fc9-aa5a-59e4d0d3321b	Metastasis at diagnosis	Toenail	Toenail	Recurrence/Metastasis	ITM	blood	III	T4b	N2a	6.8	Present	None listed	European	Dead, melanoma	64	54.22	29.19	94	2.4	7198	83	419	51	5	25	30	55	41	124	88	0.02	2.76	17.12	4.99	72.97	2.15	0	4.86	0	3.52	0	0	0	0	0	0
MELA_0305	9349d06e-a802-4e46-a27c-235f8869c739	db8c8fdc-85d5-4471-af53-59fff01ed6d7	620c2b33-e4c3-4229-ab92-0b5278e8f759	None listed	Foot (sole)	Great Toe (subungual)	Primary		blood	II	T4a	N0	5.5	Absent	None listed	East Asian	Alive NSR	25	52.35	39.4	86	2.35	7062	94	1163	55	9	34	91	111	64	592	207	0.01	1.34	11.07	12.4	66.49	8.68	0	7.45	3.71	26.7	0	0	0	0	6	0
MELA_0187	EXTERN_MELA_20140526_065	EXTERN_MELA_20140526_064	503f3a69-a006-4681-ae3f-8ed0f49cd930	Metastasis after diagnosis	Toenail	Toenail	Recurrence/Metastasis	Regional Lymph Nodes	blood	II	T3a	N0	3	Absent	None listed	European	Dead, melanoma	47	35.6	34.99	82	2.32	6973	69	185	13	2	29	3	43	26	12	57	0.06	2.45	17.1	13.29	54.28	12.82	14.8	5.96	3.97	16.2	2.02	10.5	0	2.21	4.37	0
MELA_0003	EXTERN_MELA_20140505_006	EXTERN_MELA_20140505_005	4f075312-6d79-4aae-ba9e-f08584891c34	Metastasis at diagnosis	Toenail	Toenail	Recurrence/Metastasis	Regional Lymph Nodes	blood	III	T4a	N1b	6.1	Absent	None listed	European	Dead, melanoma	17	53.28	37.71	95	2.32	6959	90	1251	81	13	106	81	246	65	395	264	0.01	22.5	5.52	67.18	4.17	0.62	0	5.73	5.82	17.8	0	0	0	0	4.57	0
MELA_0066	EXTERN_MELA_20140514_047	EXTERN_MELA_20140514_046	6c797d50-2fdb-4134-82d7-749231023077	Metastasis at diagnosis	Foot (sole)	Foot - Sole	Recurrence/Metastasis	Regional Lymph Nodes	blood	III	T2a	N1a	1.3	Absent	None listed	European	Alive NSR	83	53.24	37.74	55	2.32	6948	88	280	18	14	1	52	56	8	48	83	0.1	3.32	25.01	4.58	64.32	2.67	69.4	3.43	0	27.2	43.6	15.2	0.315	10.3	0	0
MELA_0274	0f9c3c18-9191-42ad-8f60-f0b8a7d4e2ce	bc4e4b20-ba6e-46e0-b3a0-1bc75ae770eb	447deafe-3b63-4a73-a8f7-e25cde71ff0f	Metastasis at diagnosis	Foot (sole)	Foot - Sole	Recurrence/Metastasis	ITM	blood	III	T4b	N2c	8.5	Present	None listed	European	Dead, melanoma	22	65.72	35.31	72	2.31	6933	83	295	45	6	4	43	50	12	54	81	0.02	0.66	12.9	4.31	81.63	0.48	0	4.65	3.5	27.6	0	0	0	0	3.96	0
MELA_0282	8b23c326-f460-4526-b12d-584f167a6bc6	28018c19-2489-43f3-ab69-1f37ddbf615a	bfd606c1-9a04-4b25-b956-dbdb9154cb68	Metastasis at diagnosis	Foot (sole)	Foot - Sole	Primary		blood	III	T4b	N2c	5.3	Present	None listed	European	Alive NSR	3	63.31	31.62	76	2.3	6910	94	380	33	5	22	37	39	12	142	90	0.01	3.79	29.2	5.58	60.52	0.9	0	7.74	0	55	0	0	0	0	0	0
MELA_0311	45defc3d-9b00-4221-a166-ae3b6ac3af69	ed0a8dab-699c-43e2-a5ed-a1dd1ea320ea	155152b4-4bbc-455d-b43b-70b934062b47	No metastasis	Foot (sole)	Foot - Sole	Primary		blood	I	T2a	N0	1	Absent	None listed	European	Alive NSR	39	62.94	27.31	48	2.28	6841	67	72	1	1	0	9	3	0	35	23	0.02	2.54	13.94	15.35	68.15	0	71	2.44	0	26.6	46.5	14.5	0	10	0	0
MELA_0291	022299e4-f6f9-4b10-8ed9-e8a21d7a126a	7028e0cc-bd2e-4f7f-899e-673671b80e0c	fb1e347a-cb5b-49f2-90f6-e13bf97ce90f	No metastasis	Foot (sole)	Foot - Sole	Primary		blood	I	T2a	N0	1.5	Absent	None listed	European	Alive NSR	30	60.45	30.22	48	2.26	6778	61	324	33	4	12	44	33	15	90	93	0.42	33.76	1.86	48.19	14.96	0.81	0	7	0	26.7	0	0	0	0	0	0
MELA_0304	2bbf55ee-5007-4160-ae93-3f632d06a738	28964e0b-3e1b-462b-b3b6-876b4f62f9c1	03afd6e2-1e29-4962-85c9-6e41780909b8	Metastasis at diagnosis	Foot (sole)	Foot - Sole	Primary		blood	III	T4b	N2c	6	Present	PD-1/CTLA4 inihibitors	European	Alive, status unknown	13	57.35	31.67	73	2.2	6593	76	583	44	8	0	66	23	0	334	108	0.1	23.29	0.85	56.83	18.89	0.04	0	7.03	2.86	19.2	0	0	0	0	5.83	0
MELA_0206	EXTERN_MELA_20140528_010	EXTERN_MELA_20140528_009	None listed	Metastasis at diagnosis	Foot (sole)	Foot - Sole	Primary		blood	III	T3a	N1a	3.5	Absent	None listed	European	Dead, melanoma	19	35.58	35.52	88	2.18	6542	59	357	39	4	32	29	56	29	51	117	0.07	25.48	1.29	59.07	12.1	1.98	0	5.53	3.97	30.8	0	0	0	0	2.16	0
MELA_0309	a4f84c1a-d6d5-41a9-9fdd-25821e9ff669	88a35b9f-0f9f-494c-9133-60b6821c1609	67ed0ba7-0683-4de1-ae0b-2fa0c2055714	Metastasis at diagnosis	Foot (sole)	Right Ball of Foot	Primary		blood	III	T4b	N1a	4.8	Present	None listed	European	Alive NSR	33	54.58	50.73	63	2.13	6397	62	159	31	3	13	7	15	8	31	51	0.23	0.44	11.01	0.58	76.28	11.46	0	5.46	3.36	30.5	0	0	0	0	1.1	0
MELA_0284	146dbb9c-09d8-4d94-b955-54417403a401	28016a0b-fe21-4e24-860f-2587b8b38cbf	51fb36e8-6d86-4da5-b330-a58427686c4a	Metastasis after diagnosis	Foot (sole)	Foot - Sole	Primary		blood	II	T4b	N0	9.3	Present	None listed	European	Dead, melanoma	23	65.71	27.29	79	2.12	6365	114	402	47	12	29	39	60	23	52	140	0.11	4.65	33.16	3.15	54.93	4.02	0	6.75	6.09	75.9	0	0	0	0	11.3	0
MELA_0871	d3535557-8c63-4af7-b78d-10d05f792856	d4076de1-2fb6-4820-b153-651190254423	None listed	None listed	Foot (sole)	Right lateral lower heel acral surface	Recurrence/Metastasis	Subcutaneous Metastasis	blood	Not available	None listed	None listed	None listed	Not available	PD-1/CTLA4 inihibitors;BRAF and/or MEK inhibitors; Radiotherapy; T-VEC	European	Not available	Not available	74.72	48.28	68	2.06	6180	84	262	28	14	2	36	39	1	76	66	0.47	11.63	0.83	75.34	11.56	0.18	36.4	4.57	1.24	6.43	20.2	3.79	0	12.4	4.93	0
MELA_0294	2fbd83d8-3ec5-409f-894a-5a74a5db4eec	27977492-39b4-437a-871b-ef9d765fc5c4	c911a7ca-a978-4b9e-9ba6-928138425a69	No metastasis	Foot (sole)	Foot - Sole	Primary		blood	II	T3b	N0	3	Present	None listed	European	Alive NSR	59	57.4	31.96	40	2.06	6172	61	354	28	4	47	11	116	22	28	98	0.1	1.13	29.98	3.22	64.5	1.07	0	5.23	0	0	0	0	0	0	0	0
MELA_0072	EXTERN_MELA_20140514_059	EXTERN_MELA_20140514_060	None listed	Metastasis at diagnosis	Foot (sole)	Toe	Primary		blood	III	T4a	N2c	14.5	Absent	PD-1/CTLA4 inihibitors	European	Dead, melanoma	44	57.33	41.3	84	2.04	6122	68	362	51	4	25	14	42	29	77	120	0.11	5.02	18.49	19.65	53.83	2.9	0	6.83	0	21.4	0	0	0	0	0	0
MELA_0279	a5eaec30-6dc7-442d-a775-39729343b84a	2009b247-dfc7-425e-87c8-7b379efcafb4	313faf17-5a20-4d0d-88a4-f3554b4cc3af	Metastasis at diagnosis	Foot (sole)	Foot - Sole	Recurrence/Metastasis	Distant Metastasis (abdomen)	blood	III	T2b	N2a	1.2	Present	None listed	European	Dead, melanoma	17	58.59	30.32	72	2.02	6066	61	35	6	2	2	4	3	0	0	18	0.05	10.01	27.59	0.66	61.67	0.02	0	4.99	0	33.5	0	0	0	0	0	0
MELA_0012	EXTERN_MELA_20140505_022	EXTERN_MELA_20140505_021	4d102711-699b-4fbb-a80b-ed8ffc51c443	Metastasis after diagnosis	Foot (sole)	Foot - Sole	Recurrence/Metastasis	Regional Lymph Nodes	blood	II	T4b	N0	6.2	Present	None listed	European	Dead, melanoma	10	58.76	38.37	84	2.02	6054	76	495	27	5	8	88	50	14	140	163	0.4	5.82	32.44	2.63	56.38	2.35	0	4.85	8.74	25.1	0	0	0	0	7.55	0
MELA_0004	EXTERN_MELA_20140505_008	EXTERN_MELA_20140505_007	73c44a52-e7f7-4629-9440-e6bbe1ef065c	No metastasis	Foot (sole)	Foot - Sole	Primary		blood	II	T4b	N0	12	Present	None listed	Other	Alive NSR	1	51.93	38.32	85	1.99	5959	58	258	34	5	8	24	39	19	68	61	0.01	0.9	16.47	4.61	72.13	5.89	0	5.74	0	54.2	0	0	0	0	0	0
MELA_0872	abc768df-b1bd-469c-ad8f-f9b4ad682896	7f04d012-6764-40a4-aab5-5444c497a0a6	None listed	None listed	Foot (sole)	Left fifth toe	Recurrence/Metastasis	Subcutaneous Metastasis	blood	Not available	None listed	None listed	None listed	Not available	PD-1/CTLA4 inihibitors;Chemotherapy; Radiotherapy; IL2	European	Not available	Not available	61.69	30.92	83	1.97	5911	78	158	22	4	7	30	23	2	30	40	0.01	0.01	3.59	0.01	69.59	26.79	0	5.51	0	39.5	0	0	0	0	0	0
MELA_0315	d2bd76ce-d35a-4bc3-8264-070a47f151f6	8d00e880-06e7-4bd2-a8ef-7b9aa015de11	d3cb8535-b365-461d-a2f7-fc0d60aae24d	Metastasis after diagnosis	Toenail	Toenail	Recurrence/Metastasis	Regional Lymph Nodes	blood	II	T3a	N0	3	Absent	PD-1/CTLA4 inihibitors	European	Dead, melanoma	128	60.84	29.55	91	1.96	5872	67	222	41	0	23	7	47	23	19	62	0.03	0.26	12.44	0.06	75.69	11.5	0	8.53	0	30	0	0	0	0	0	0
MELA_0060	EXTERN_MELA_20140514_035	EXTERN_MELA_20140514_034	b06d23ba-7ed2-4f79-a348-a7c1ba4fff58	Metastasis after diagnosis	Foot (sole)	Foot - Sole	Recurrence/Metastasis	Regional Lymph Nodes	blood	II	T3b	N0	3.7	Present	None listed	European	Alive NSR	18	53.16	37.28	59	1.88	5632	67	146	9	3	11	22	7	3	35	56	0.09	5.83	13.58	1.93	62	16.57	0	7.02	0.114	34.5	0	0	0	0	8.13	0
MELA_0335	75bdbb8a-e1e9-435a-aa3e-0a85c9a4cc34	500f78cb-fd0f-42a2-98da-f8bab93ea624	None listed	Metastasis after diagnosis	Hand (palm)	Hand - Palm	Recurrence/Metastasis	ITM	blood	I	T1a	N0	0.9	Absent	BRAF and/or MEK inhibitors	European	Dead, melanoma	79	53.23	26.41	73	1.86	5594	71	88	14	1	3	5	9	2	34	20	0.01	0.01	20.65	0.18	73.03	6.11	0	5.11	9.43	59.2	0	0	0	0	20.6	0
MELA_0296	3c799017-3b98-4790-8969-cd75b846d94b	977ab3da-7436-4f89-81af-073499a9d59b	e082e154-b42a-4067-99f2-a36df1f569dc	Metastasis after diagnosis	Foot (sole)	Foot - Sole	Primary		blood	II	T3a	N0	3.4	Absent	None listed	European	Dead, cause unknown	31	68.04	32.11	73	1.79	5381	69	236	39	6	10	11	41	14	72	43	0.18	0.16	16.67	0.13	75.01	7.86	0	6.02	0.622	34	0	0	0	0	6.88	0
MELA_0268	61313839-53e2-4707-a2bc-12232e48aec1	77997984-a40f-409d-93f1-69af74796f9a	ea8f4827-b0d4-4da8-bf6a-beb76ca08a8a	Metastasis at diagnosis	Hand (palm)	Hand - Palm	Recurrence/Metastasis	Regional Lymph Nodes	blood	III	T4b	N2a	5.5	Present	None listed	European	Dead, melanoma	74	70.5	29.01	79	1.74	5209	72	240	38	4	2	24	53	5	23	91	0.12	25.34	3.71	63.71	6.91	0.21	0	3.73	4.86	50.5	0	0	0	0	8.08	0
MELA_0048	EXTERN_MELA_20140514_012	EXTERN_MELA_20140514_011	None listed	Metastasis at diagnosis	Foot (sole)	Foot - Sole	Recurrence/Metastasis	ITM	blood	III	T2a	N1a	2	Absent	None listed	European	Dead, melanoma	19	42.53	40.94	93	1.73	5178	42	385	39	2	11	33	41	16	176	67	0.02	0.11	12	15.15	69.16	3.57	0	6.27	0	12.4	0	0	0	0	0	0
MELA_0225	EXTERN_MELA_20140924_025	EXTERN_MELA_20140924_026	None listed	Metastasis at diagnosis	Toenail	Toenail	Primary		blood	III	T4b	N2a	6.5	Present	None listed	European	Dead, melanoma	16	118.02	124.4	84	1.72	5152	50	347	34	3	28	10	59	18	80	115	0.01	0.89	14.87	3.47	73.49	7.27	0	6.22	0	22.2	0	0	0	0	0	0
MELA_0301	ae196089-8562-4ce9-b77d-b8553d3bee68	dcf6c6b0-24da-424e-aace-175dafe03aef	726b6c00-0b91-4c81-ba9b-a524b4aebbd2	Metastasis at diagnosis	Foot (sole)	5th Toe	Primary		blood	III	T4b	N1a	5.6	Present	None listed	European	Alive NSR	51	82.46	37.02	73	1.66	4965	57	615	67	13	37	67	88	46	132	165	0.08	1.49	19.01	8.09	65.95	5.38	0	4.41	6.53	62.9	0	0	0	0	8.22	0
MELA_0005	EXTERN_MELA_20140505_010	EXTERN_MELA_20140505_009	84838892-3648-4a10-965e-dee6242a33bb	Metastasis after diagnosis	Foot (sole)	Foot - Sole	Recurrence/Metastasis	Regional Lymph Nodes	blood	I	T1	N0	1	Not available	None listed	European	Dead, cause unknown	160	54.88	35.46	80	1.65	4947	58	235	19	1	12	23	28	11	93	48	0.64	23.9	0.13	68.75	3.13	3.45	0	8.79	0	28.5	0	0	0	0	0	0
MELA_0014	EXTERN_MELA_20140505_025	EXTERN_MELA_20140505_024	57f7d015-5857-40ad-b801-92f614baada3	No metastasis	Foot (sole)	Foot - Sole	Primary		blood	II	T4b	N0	4.3	Present	None listed	European	Alive NSR	2	53.62	37.17	73	1.63	4903	57	683	34	4	92	27	148	79	164	135	0	1.51	8.39	5.88	75.25	8.98	0	12.4	4.57	40.9	0	0	0	0	3.27	0
MELA_0278	3a4f38c8-3bd2-46b3-859b-0b341a456354	b62fcd8a-e51d-4805-9565-108238747eb4	250aab39-ff6a-4ba8-8795-f9e1f194c9b0	Metastasis at diagnosis	Foot (sole)	4th Toe	Recurrence/Metastasis	Regional Lymph Nodes	blood	III	T4b	N3	6	Present	None listed	European	Dead, melanoma	14	67.21	31.92	49	1.63	4884	50	93	14	2	1	17	12	3	19	25	0.06	0.21	13.02	3.54	81.14	2.03	0	8.85	4.01	32.5	0	0	0	0	1.05	0
MELA_0308	f87362c5-8997-46ce-9c00-fd64f14c9a6a	e31753bb-dc03-4d0a-bb7b-26f247683a3e	d6dd0ed9-2fea-4268-a27a-5a9bb85133e2	No metastasis	Foot (sole)	Great Toe (subungual)	Primary		blood	II	T3b	N0	3	Present	None listed	European	Alive NSR	25	50.49	36.88	66	1.56	4683	40	192	23	5	0	47	11	1	31	74	0.04	5.52	19.89	9.67	56.97	7.9	0	6.6	3.97	31.2	0	0	0	0	1.96	0
MELA_0064	EXTERN_MELA_20140514_043	EXTERN_MELA_20140514_042	303a2be9-b449-4827-84d4-bc10a8cf59bb	Metastasis at diagnosis	Foot (sole)	Foot - Sole	Recurrence/Metastasis	ITM	blood	III	T4b	N2c	9.3	Present	None listed	European	Dead, cause unknown	76	53.06	36.37	79	1.54	4605	52	360	27	2	31	17	67	38	90	88	0	0.23	12.14	2.3	79.66	5.66	0	7.76	5.66	27.7	0	0	0	0	1.3	0
MELA_0266	30779da2-3233-4cad-8e11-f77e5d679d22	377345de-ffab-44d6-99f5-da6fe7ac09dd	537bd23f-a99e-43d9-9209-78680e9d44e2	Metastasis after diagnosis	Foot (sole)	Great Toe (subungual)	Recurrence/Metastasis	ITM	blood	II	T3a	N0	4	Absent	None listed	European	Alive with Melanoma	184	61.38	33.85	93	1.52	4566	66	321	33	13	13	32	43	12	113	62	0.53	27.53	3.28	61.5	6.35	0.81	0	13.2	4.23	33.1	0	0	0	0	4.61	0
MELA_0298	dfb42caa-ac4c-4364-a0cf-7e8f3c575826	90e0d6cc-7020-40fc-bbf9-0b964b658cf3	0a35e0f1-cf15-465a-8a4a-681fceacffa8	Metastasis at diagnosis	Foot (sole)	Foot - Sole	Recurrence/Metastasis	Regional Lymph Nodes	blood	III	T2b	N3	1.9	Present	None listed	European	Dead, melanoma	29	64.53	35.57	90	1.5	4499	45	32	6	0	0	3	1	0	9	13	0.07	19.87	8.84	68.87	2.36	0	37	5.76	0	28.6	16.2	0.877	3.63	16.3	0.877	0
MELA_0276	0d19c390-a4fc-43dc-80a8-2940000797bd	d3672915-e82c-4a79-bf2e-93cc955de050	012efbed-dc3f-4edc-9ada-a0d808e72965	Metastasis after diagnosis	Foot (sole)	Foot - Sole	Primary		blood	II	T3a	N0	3.8	Absent	None listed	European	Alive NSR	24	56.49	30.04	86	1.47	4423	46	288	37	2	12	28	58	18	54	79	0.34	0.41	15.99	1.98	79.02	2.27	0	11.3	2.22	25.5	0	0	0	0	2.94	0
MELA_0007	EXTERN_MELA_20140505_014	EXTERN_MELA_20140505_013	None listed	Metastasis at diagnosis	Foot (sole)	Foot - Sole	Recurrence/Metastasis	ITM	blood	III	T3a	N2a	3.8	Absent	PD-1/CTLA4 inihibitors;BRAF and/or MEK inhibitors	European	Dead, not melanoma	89	54.46	36.76	80	1.47	4416	45	329	24	7	18	16	55	18	125	66	0.12	1.93	7.96	0.21	88.1	1.68	0	3.91	6.14	42.2	0	0	0	0	4.61	0
MELA_0277	4c3c6fe1-7d92-4df9-abf0-ff62badf55f9	eaf6c308-6acc-463a-b035-2ce4b8f748d4	90c45b04-1557-40f9-848f-23e973244d4a	Metastasis after diagnosis	Foot (sole)	Foot - Sole	Recurrence/Metastasis	Regional Lymph Nodes	blood	II	T3a	N0	2.2	Absent	None listed	East Asian	Dead, melanoma	43	47.41	21.39	91	1.47	4412	45	698	128	16	32	32	147	26	175	142	0.11	14.6	1.46	70	12.62	1.2	0	9.17	3.62	39.3	0	0	0	0	3.28	0
MELA_0068	EXTERN_MELA_20140514_052	EXTERN_MELA_20140514_051	d646932d-12eb-48cc-9b4b-c23017143912	Metastasis after diagnosis	Foot (sole)	Foot - Sole	Primary		blood	I	T2a	N0	1.5	Absent	None listed	European	Dead, melanoma	50	59.2	34.84	86	1.43	4282	62	177	22	4	4	37	22	4	31	53	0.55	9.66	0.14	77.71	11.7	0.23	32.9	4.78	2.39	24.9	16.1	8	0	8.75	4.73	0
MELA_0286	41f3912d-e135-4e8e-82ce-f0820cf25aa7	303a277c-bf9a-412a-8231-5cd290568292	014e9707-e9b6-469a-b4a9-39c989b20b06	Metastasis after diagnosis	Foot (sole)	Foot - Sole	Recurrence/Metastasis	Local recurrence	blood	I	T1b	N0	1	Not available	None listed	European	Alive with Melanoma	44	78.99	39.66	58	1.35	4057	66	519	39	11	29	56	79	27	174	104	0.02	13.83	0.47	66.93	18.26	0.5	0	11.3	5.55	59.4	0	0	0	0	6.12	0
MELA_0009	EXTERN_MELA_20140514_050	EXTERN_MELA_20140505_016	5f09a5b6-7d77-44ce-a1ce-210993f40be1	Metastasis after diagnosis	Foot (sole)	Foot - Sole	Recurrence/Metastasis	Regional Lymph Nodes	blood	II	T4b	N0	6.1	Present	None listed	European	Dead, melanoma	57	55.53	35.05	61	1.33	3983	48	353	45	1	28	21	37	22	101	98	0.44	2.3	30.03	3.2	58.31	5.73	0	10.4	2.68	22.7	0	0	0	0	4.14	0
MELA_0280	a21df716-d469-48d0-a1f6-d1696410204e	38b50ab1-faff-439a-abf3-5a796c0bfd71	2b8a6c81-764e-44a1-989f-2e21cbd8973e	Metastasis at diagnosis	Foot (sole)	Foot - Sole	Recurrence/Metastasis	Local recurrence	blood	III	T4	N1a	7	Not available	None listed	Other	Alive with Melanoma	10	59.22	30.94	53	1.3	3906	35	410	43	7	9	53	51	15	127	105	0.02	10.61	1.55	79.38	7.65	0.81	0	6.31	0	47.4	0	0	0	0	0	0
MELA_0332	637d7bf0-cfec-4bc1-b3e0-00827acff1eb	292571b4-6cc1-4b8c-88fc-98d5ff630deb	None listed	Metastasis after diagnosis	Foot (sole)	Foot - Sole	Recurrence/Metastasis	Regional Field Skin & Soft Tissue	blood	I	T2a	N0	1.1	Absent	BRAF and/or MEK inhibitors	European	Alive with Melanoma	113	64.72	34.25	75	1.25	3760	41	246	22	2	1	33	28	2	91	67	0.01	19	3.1	71.41	6.31	0.18	0	4.68	3.96	36.8	0	0	0	0	1.99	0
MELA_0306	b67773c3-2e56-48fa-abe7-af31909439d1	3cf021d4-8762-4393-adcf-e73d8605add8	d1c0c469-1c36-4bb7-8b34-6367cbd473ee	Metastasis after diagnosis	Foot (sole)	Foot - Sole	Primary		blood	II	T4a	N0	4.9	Absent	PD-1/CTLA4 inihibitors	East Asian	Alive with Melanoma	37	61.98	39.37	88	1.25	3744	64	370	47	19	4	90	48	5	93	64	0	0.46	17.61	8.95	70.7	2.28	0	9.85	7.2	32.8	0	0	0	0	6.75	0
MELA_0270	02f46d3a-0918-4f6b-ad4f-c519e92d0f98	c404a4a3-3e5e-480b-b665-6b42abf9adab	011f9db6-b414-4ec5-ad40-21664ca575ab	Metastasis at diagnosis	Foot (sole)	Foot - Sole	Recurrence/Metastasis	Distant Lymph Nodes	blood	III	T3a	N1a	4	Absent	None listed	European	Dead, melanoma	40	57.57	35.09	72	1.21	3632	40	639	62	12	69	49	139	61	73	174	0.26	0	20.23	0.01	75.33	4.18	0	4.89	5.58	75.1	0	0	0	0	5.01	0
MELA_0275	4797a89a-81cf-4b7f-8b7c-0896e5e60798	7645e427-62c6-4124-82cf-f0d38247f402	8c40da40-88a9-4c54-a5d3-7bf4bfb56b3c	No metastasis	Toenail	Toenail	Primary		blood	II	T4b	N0	6	Present	None listed	European	Alive NSR	106	85.48	39.43	43	1.18	3534	45	1033	67	4	23	95	115	28	548	153	0.06	38.45	0.02	59.46	1.27	0.74	0	7.46	8.02	27.3	0	0	0	0	9.13	0
MELA_0067	EXTERN_MELA_20140514_049	EXTERN_MELA_20140514_048	c731fd45-c495-4539-a91b-81a7fe95cc72	Metastasis at diagnosis	Foot (sole)	Foot - Sole	Recurrence/Metastasis	ITM	blood	III	T4a	N1a	7	Absent	None listed	European	Alive NSR	122	58.01	36.25	75	1.11	3332	45	730	30	10	73	66	159	52	152	188	0.23	15.43	0.04	75.09	8.32	0.9	0	9.89	5.24	29.9	0	0	0	0	6.81	0
MELA_0164	EXTERN_MELA_20140526_071	EXTERN_MELA_20140526_070	None listed	Metastasis after diagnosis	Foot (sole)	Foot - Sole	Primary		blood	II	T4b	N0	4.5	Present	None listed	European	Dead, melanoma	82	35.3	35.06	61	1.05	3140	44	188	19	0	14	10	35	9	53	48	0.02	29.62	2.51	50.97	16.35	0.52	0	11.2	0	27	0	0	0	0	0	0
MELA_0272	900beb1c-b97c-46b3-ad98-92f39b435469	b0a01836-8783-41b2-bd5d-25fbfc376b99	5f3d7714-8989-4129-a4e4-adf97817a5f4	Metastasis at diagnosis	Hand (palm)	Hand - Palm	Primary		blood	III	T4a	N1b	5.4	Absent	None listed	European	Alive NSR	55	60.16	34.44	37	1.05	3137	57	339	16	1	9	46	32	12	160	63	2.85	14.16	0.12	70.51	10.32	2.06	0	9.23	10	71.9	0	0	0	0	8.8	0
MELA_0010	EXTERN_MELA_20140505_018	EXTERN_MELA_20140505_017	c2bdff9f-a777-4ae6-9383-624da6aac87a	Metastasis after diagnosis	Foot (sole)	Foot - Sole	Primary		blood	II	T3b	N0	2.7	Present	None listed	European	Dead, melanoma	56	55.42	36.38	72	1.02	3049	49	463	15	16	6	59	65	7	201	94	0.49	12.7	6.96	67.01	12.74	0.1	0	8.44	4.83	46.8	0	0	0	0	1.8	0
MELA_0333	48c3d5f8-67fb-4c3c-b2e4-ae846c830c74	63cdd8d7-7ebd-44a9-9da9-92cc9fe7378a	None listed	Metastasis after diagnosis	Foot (sole)	Foot - Sole	Recurrence/Metastasis	Regional Lymph Nodes	blood	I	T2a	N0	1.7	Absent	BRAF and/or MEK inhibitors	European	Dead, melanoma	58	66.4	25.77	70	1.01	3029	40	161	18	1	8	25	21	8	48	32	0.23	2.54	32.99	9.25	51.62	3.37	0	6.1	0	25.7	0	0	0	0	0	0
MELA_0055	EXTERN_MELA_20140514_024	EXTERN_MELA_20140514_023	0b5af9e8-3eee-45ba-980b-86bf4032697e	Metastasis at diagnosis	Foot (sole)	5th Toe	Recurrence/Metastasis	Regional Lymph Nodes	blood	III	T3a	N1a	2.6	Absent	None listed	European	Dead, melanoma	49	54.9	37.32	89	0.976	2928	30	38	8	0	0	3	2	0	14	11	0.5	13.79	0.05	68.86	16.65	0.15	34.8	6.45	0	19.2	14.6	2.42	0	17.7	0	0
MELA_0285	3a4f5401-327f-49e4-874e-6b146c77d45e	b98e24a6-395a-4adb-b8c9-ae2b8734135e	a7af30dc-3764-4c38-8c9b-357f8728122d	Metastasis at diagnosis	Foot (sole)	Foot - Sole	Recurrence/Metastasis	ITM	blood	III	T4a	N2a	4.4	Absent	None listed	European	Dead, melanoma	14	57.04	25.05	46	0.953	2860	33	91	5	2	0	12	6	0	53	13	0.02	0	11.83	0.02	82.35	5.77	0	6.5	0	63.4	0	0	0	0	0	0
MELA_0057	EXTERN_MELA_20140514_028	EXTERN_MELA_20140514_027	e57ffe95-4bb4-4037-aef7-1bf3ddab3fe9	Metastasis at diagnosis	Foot (sole)	Foot - Sole	Primary		blood	III	T4b	N2c	7.3	Present	None listed	European	Dead, cause unknown	21	53.78	37.24	85	0.883	2648	43	190	18	1	11	16	21	13	74	36	0.01	1	32.51	0.44	57.49	8.55	0	11.2	0	36.5	0	0	0	0	0	0
MELA_0293	f65d7b5a-d045-4c91-a0cb-71042e26f36c	7290ca91-7e8f-4e23-a35d-980ee4044fdd	a7d5abeb-7a2b-4410-9aa9-24b36d5a1e04	Metastasis at diagnosis	Foot (sole)	Foot - Sole	Primary		blood	III	T3b	N2c	2.2	Present	None listed	European	Dead, cause unknown	39	68.69	36.22	63	0.813	2438	35	191	31	1	1	57	18	0	28	55	0.05	22.22	14.02	56.53	7.15	0.04	0	8.77	6.38	74.4	0	0	0	0	2.94	0
MELA_0011	EXTERN_MELA_20140505_020	EXTERN_MELA_20140505_019	4170115e-28a9-43d2-b893-36ad12f6e737	Metastasis at diagnosis	Foot (sole)	4th Toe	Recurrence/Metastasis	Regional Lymph Nodes	blood	III	T2a	N1a	1.8	Absent	BRAF and/or MEK inhibitors;PD-1/CTLA4 inihibitors	European	Dead, melanoma	76	57.98	35.08	64	0.779	2338	23	47	2	0	0	6	4	0	10	25	0.49	1.42	18.65	11.22	63.11	5.12	35.4	8.05	0	13.7	19.6	8.24	0	7.52	0	0
MELA_0336	e84569c0-19a0-4337-ada9-e43b82e77056	41fd33cf-cbf0-434f-81cc-481ad8bc2493	None listed	Metastasis at diagnosis	Foot (sole)	Foot - Sole	Primary		blood	III	T4b	N2b	5.3	Present	BRAF and/or MEK inhibitors;PD-1/CTLA4 inihibitors	East Asian	Dead, melanoma	50	77.84	42.57	71	0.74	2220	16	217	25	5	14	14	28	13	84	34	0.02	0.02	12.72	0.04	78.12	9.1	0	11.7	0	25.7	0	0	0	0	0	0.349
MELA_0873	f6402046-dd9e-496e-873e-a7129fc2827b	35d62ef4-40ab-4766-809c-59d87206d476	None listed	None listed	Foot (sole)	Right heel	Recurrence/Metastasis	Lymph node metastasis	blood	Not available	None listed	None listed	None listed	Not available	PD-1/CTLA4 inihibitors;Radiotherapy	European	Not available	Not available	60.63	38.7	54	0.682	2046	20	119	17	1	8	11	11	1	51	19	0.09	0.16	15.73	0.21	67.87	15.94	0	15.5	2.15	42.5	0	0	0	0	3.15	0
[truncated: 37 more columns]
