# Supplementary material for: Whole-genome sequencing of acral melanoma reveals genomic complexity and diversity
Source: Nat Commun. 2020 Oct 16;11:5259. doi: 10.1038/s41467-020-18988-3 (PMC7567804; doi:10.1038/s41467-020-18988-3)
Supplement: Supplementary file 5 — Supplementary Data 2 [file 41467_2020_18988_MOESM5_ESM.xlsx]

## Sheet: Supplementary Data 2
Supplementary Data 2 | Cohort summary of clinical parameters
Characteristics		N (%)
Age	Mean (SD)	67.7 (13.9)
Sex	Female	45 (51.7)
	Male	42 (48.3)
Overall stage	I	12 (13.8)
	II	27 (31.0)
	III	42 (48.3)
	Data not available	6 (6.9)
T Classification	0-2	19 (21.8)
	3-4	62 (71.3)
	Data not available	6 (6.9)
N Classification	N+	42 (48.3)
	N0	40 (46.0)
	Data not available	5 (5.7)
Metastasis status	Metastasis after diagnosis	30 (34.5)
	Metastasis at diagnosis	42 (48.3)
	No metastasis	10 (11.5)
	Data not available	5 (5.7)
Ulceration	Absent	35 (40.2)
	Present	43 (49.4)
	Data not available	9 (10.3)
Tumour thickness	<1-4	41 (47.1)
	>4	40 (46.0)
	Data not available	6 (6.9)
Ancestry	Ad Mixed American	3 (3.4)
	East Asian	4 (4.6)
	European	78 (89.7)
	Other	2 (2.3)
Site	Fingernail	7 (8.0)
	Foot (sole)	59 (67.8)
	Hand (palm)	6 (6.9)
	Toenail	15 (17.2)
Specimen type	Primary	36 (41.4)
	Recurrence/Metastasis	51 (58.6)
