# Supplementary material for: Whole-genome sequencing of acral melanoma reveals genomic complexity and diversity
Source: Nat Commun. 2020 Oct 16;11:5259. doi: 10.1038/s41467-020-18988-3 (PMC7567804; doi:10.1038/s41467-020-18988-3)
Supplement: Supplementary file 7 — Supplementary Data 4 [file 41467_2020_18988_MOESM7_ESM.xlsx]

## Sheet: Supplementary Data 4
Supplementary Data 4 | Significantly mutated genes
GENE	MUTSIG_CV_QVALUE	ONCODRIVE_FML_QVALUE	DNDSCV_QVALUE	2020PLUS_TSG_QVALUE	2020PLUS_ONCO_QVALUE	2020PLUS_DRIVER_QVALUE	CONSENSUS SIGNIFICANCE	SIGNIFICANT IN PRIMARY TUMORS	SIGNIFICANT IN RECURRENT/METASTASIS TUMORS	SIGNIFICANT IN SUBUNGUAL TUMORS	SIGNIFICANT IN FOOT/HAND TUMORS
PTEN	0.00448	0.0407	2.97e-06	0	ns	0	Significant in 4 tools ONCODRIVE;MUTSIGCV;DNDSCV;PLUS2020	no	yes	no	yes
BRAF	3.76e-06	ns	0	ns	0	0	Significant in 3 tools MUTSIGCV;DNDSCV;PLUS2020	no	yes	no	yes
NRAS	2.74e-08	ns	0	ns	0	0.08	Significant in 3 tools MUTSIGCV;DNDSCV;PLUS2020	yes	yes	yes	yes
NOTCH2	ns	0.00594	ns	0	ns	0.0333	Significant in 2 tools ONCODRIVE;PLUS2020	no	no	no	no
TYRP1	0.00151	0.00268	ns	ns	ns	ns	Significant in 2 tools ONCODRIVE;MUTSIGCV	no	yes	no	no
NF1	ns	ns	4.39e-05	ns	ns	0.075	Significant in 2 tools DNDSCV;PLUS2020	yes	no	yes	no
